# Supplementary material for: A global assessment of surveillance methods for dominant malaria vectors
Source: Sci Rep. 2021 Jul 28;11:15337. doi: 10.1038/s41598-021-94656-w (PMC8319300; doi:10.1038/s41598-021-94656-w)
Supplement: Supplementary file 1 — Supplementary Information. [file 41598_2021_94656_MOESM1_ESM.xlsx]

## Sheet: Sheet1
Supplementary Information for 'A global assessment of surveillance methods for dominant malaria vectors'
Authors: Bram van de Straat, Tanya L. Russell, Kyran M. Staunton, Marianne E. Sinka, Thomas R. Burkot
Supplementary File 1		A sample of the original database by Massey et al. (2016). Note the lack of data on many key surveillance indicators, which varies per publication.
		Also note the duplicates in colection method recordings in lines 5, 6, 7 and 8 (sourde_id 703, 2188, 2037, 2264).
source_id	country	site	lat	long	area_type	insecticide_control	control_type	month_start	month_end	year_start	year_end	season_given	season_calc	species	assi	id_1	id_2	biology_sampling_1	biology_sampling_2	biology_sampling_3	biology_sampling_n	parity_n	parity_total	parity_percent	daily_survival_rate_percent	fecundity	gonotrophic_cycle_days	infection_sampling_1	infection_sampling_2	infection_sampling_3	infection_sampling_n	sr_dissection_n	sr_dissection_total	sr_dissection_percent	sr_csp_n	sr_csp_pf_n	sr_csp_pv_n	sr_csp_pv_210_n	sr_csp_pv_247_n	sr_csp_pm_n	sr_csp_po_n	sr_csp_total	sr_csp_percent	sr_csp_pf_percent	sr_csp_pv_percent	sr_csp_pv_210_percent	sr_csp_pv_247_percent	sr_csp_pm_percent	sr_csp_po_percent
703	India	Balami, Gamani, Mudgaon, Mamamore, Chabi	24.633	87.367	polygon large	t	IRS	10	10	1998	1998		dry	Anopheles minimus complex		M		ILT	HRI	RO (ani-shelter)		48	63	76.2				ILT	HRI	RO (ani-shelter)				0
2188	Bangladesh	Chanpara	23.706	90.56	point	f		10	10	1992	1992	dry		Anopheles annularis complex		M		MBI	MBO	HRI		174	360	48.3
2037	Indonesia	Salaman	-3.8167	115.083	point			9	9	1986	1986	dry		Anopheles balabacensis (leucosphyrus)		?												MBO							1	1	0					78	1.3	1.3	0
2264	Thailand	Palao-U	12.534	99.549	point			3	10	1993	1993	rainy		Anopheles dirus complex		M		MB	OLT	ABO				65	87
2088	Malaysia	Long Tebangan	3.365	114.904	point	t	IRS	4	4	1991	1991		rainy	Anopheles leucosphyrus		M		MBO					272	68	90.8
2088	Malaysia	Long Wat	3.867	114.682	point	t	IRS	4	4	1991	1991		rainy	Anopheles leucosphyrus		M		MBO					211	81	94.8
1968	India	Malitola & Balighat villages	18.8148	82.8394	wide area	f		11	10	1994	1995			Anopheles culicifacies complex		?		ILT	OLT					30.1
1968	India	Malitola & Balighat villages	18.8148	82.8394	wide area	f		11	10	1994	1995			Anopheles culicifacies complex		?		HRI	RO (ani-shelter)					33.8
102	Thailand	Ban Pa Dae	16.6794	98.627	point			8	12	2001	2002			Anopheles dirus complex		M		MBO				18	27	66.67
102	Thailand	Ban Pa Dae	16.6794	98.627	point			8	12	2001	2002			Anopheles minimus complex		M		MBO				2561	4308	59.45
[truncated: 84 more columns]
